# Supplementary material for: The Time-Resolved Salt Stress Response of Dunaliella tertiolecta—A Comprehensive System Biology Perspective
Source: Int J Mol Sci. 2023 Oct 19;24(20):15374. doi: 10.3390/ijms242015374 (PMC10607294; doi:10.3390/ijms242015374)
Supplement: Supplementary file 1 [file ijms-24-15374-s001.zip]

Archive with 2 entries (2 files):
- Nucleotide sequence.xlsx
- Supplements Figure.pdf
